# Supplementary material for: M7G methylated core genes (METTL1 and WDR4) and associated RNA risk signatures are associated with prognosis and immune escape in HCC
Source: BMC Med Genomics. 2023 Aug 1;16:179. doi: 10.1186/s12920-023-01614-8 (PMC10394781; doi:10.1186/s12920-023-01614-8)
Supplement: Supplementary file 3 — Additional file 3. [file 12920_2023_1614_MOESM3_ESM.xls]

Gene	KM	HR	HR.95L	HR.95H	P-value
GDPD1	0.006399549	1.365107569	1.136204147	1.640126627	0.000888781
SMOX	0.00017395	1.046694542	1.020947226	1.07309118	0.000328973
ANXA2	0.034947168	1.006998168	1.002966728	1.011045813	0.000656003
CGREF1	0.006817917	1.024876441	1.008646357	1.041367682	0.002552699
CDC42EP2	0.000163342	1.092672908	1.035491639	1.153011805	0.001230578
VNN2	0.013145849	1.017736565	1.008197554	1.027365829	0.000253029
ALPK3	0.007226119	1.093819251	1.021053887	1.171770234	0.010674704
CUEDC1	0.000235516	1.061971531	1.016274368	1.109723483	0.007376972
SLC2A6	0.049203602	1.047680076	1.000511986	1.097071856	0.047508167
BAIAP2L2	0.034905597	1.014993038	1.002922884	1.027208457	0.014763372
MSTO1	0.014163518	1.151118403	1.05627943	1.254472576	0.001336303
HOMER1	0.014947666	1.404818777	1.179416654	1.673298227	0.000139342
CSAG2	0.026351646	1.108476814	1.002001414	1.226266579	0.045633395
ASB1	0.020158247	1.261261258	1.117548054	1.423455534	0.000169549
RTL8A	7.47E-05	1.019327077	1.009809887	1.028933965	6.34E-05
LIN28B	0.001106356	1.157528039	1.036845172	1.292257704	0.009212907
PKIB	0.015370992	1.046305315	1.016568123	1.076912395	0.002091068
EPS8L3	0.004233358	1.040388315	1.022440109	1.058651589	8.22E-06
CXCL5	0.044649006	1.008695008	1.001229547	1.016216133	0.02236169
RIOX2	0.002657947	1.147261867	1.063531186	1.237584575	0.00038091
TRABD	0.003499687	1.021448508	1.000833681	1.042487952	0.041343006
SMG5	0.00010068	1.026746044	1.016130415	1.037472576	6.44E-07
POF1B	0.00293177	1.086704651	1.044507763	1.130606244	3.87E-05
BAMBI	0.000102859	1.011923846	1.00583787	1.018046645	0.000117539
S100A9	0.04427091	1.000966567	1.000534691	1.001398628	1.15E-05
GNAZ	0.020879128	1.045274611	1.011086665	1.080618557	0.009059309
EFNA4	0.00227439	1.037030887	1.014372466	1.060195438	0.001255274
CLCF1	0.04946819	1.085766265	1.024851599	1.15030155	0.005218009
ZSWIM5	0.038443078	1.146103217	1.057779696	1.241801661	0.000859773
KCNJ11	0.003818423	1.116727012	1.027642745	1.213533813	0.009246062
FLNC	0.028981222	1.027160408	1.011072519	1.043504283	0.000877497
TRIM16	0.001613845	1.043776628	1.018279555	1.069912131	0.000684883
TM4SF1	0.006758634	1.002930655	1.000185562	1.005683282	0.03638068
TRNP1	0.025866232	1.009903211	1.004114037	1.015725762	0.000780329
GPD1L	0.001395593	1.111616399	1.033639905	1.195475341	0.004349842
AKR1B15	0.002579954	1.075824891	1.042591961	1.110117131	4.99E-06
MTHFD1L	0.011109749	1.16168105	1.0789293	1.250779697	7.04E-05
AKR1C3	0.005880427	1.003568413	1.001635411	1.005505146	0.000293306
C15orf48	0.006642902	1.012212707	1.003030219	1.021479257	0.009035942
FAM57A	0.007206626	1.060564199	1.006902719	1.117085494	0.026443614
SLC38A1	0.001967787	1.043197582	1.016375094	1.070727925	0.001462055
ME1	0.002169627	1.031667106	1.017723261	1.045801997	7.11E-06
LPCAT1	3.17E-08	1.033945953	1.018492511	1.049633869	1.39E-05
GSR	0.000226832	1.018676578	1.010718758	1.026697053	3.76E-06
RAP1GAP	0.007266979	1.019701942	1.010383224	1.029106606	3.11E-05
TEAD2	0.030941265	1.018474934	1.002495698	1.03470887	0.023274618
GGA1	0.001745302	1.048840241	1.008927572	1.090331835	0.015997658
SCAMP3	0.039890854	1.011451901	1.005163882	1.017779256	0.000345271
ERICH2	0.036242057	1.108813776	1.026598744	1.197612988	0.008593422
CCNJ	0.048201682	1.237078521	1.036174546	1.476935784	0.018623801
FAM217B	0.001455998	1.517598847	1.287184054	1.789259471	6.88E-07
SLC22A15	0.001651418	1.115173486	1.001861099	1.241301719	0.046154792
TBC1D30	0.000988147	1.49925666	1.177135263	1.909526122	0.001032904
AKR1B10	0.005939835	1.000499222	1.000204734	1.000793797	0.00089085
STC2	0.002068	1.033539557	1.015840279	1.051547215	0.000181659
HK2	0.005953591	1.052688921	1.02140881	1.08492697	0.000848955
CLEC2L	0.001007633	1.10183693	1.026567891	1.182624773	0.007225251
KCNE5	0.044415024	1.173336378	1.048411679	1.313146623	0.005384899
ETV4	0.001123745	1.019809246	1.004249903	1.035609658	0.012398562
CSAG1	0.033024228	1.018230097	1.005728623	1.030886968	0.004153745
EFNA5	0.002162662	1.083164908	1.014081364	1.156954716	0.017510113
GLA	0.043296611	1.02647103	1.0110714	1.042105212	0.000705086
TMEM164	0.002588758	1.158694438	1.084849519	1.237565927	1.17E-05
CD58	0.000107031	1.055612403	1.017927374	1.094692581	0.003523229
SLC7A11	0.000998936	1.075817542	1.020659914	1.133955952	0.006498899
PIP4P2	0.010828233	1.135287378	1.063642853	1.211757713	0.000136128
SRI	0.019916077	1.063032871	1.033223205	1.093702579	2.53E-05
UAP1L1	0.016002371	1.072626106	1.038038392	1.108366293	2.76E-05
S100A10	0.001237176	1.002890065	1.001473678	1.004308455	6.28E-05
UGDH	0.03579796	1.007817667	1.003495258	1.012158693	0.000383703
HSPH1	0.005909983	1.064073302	1.026695325	1.102812066	0.000664182
SEMA6A	0.030794656	1.062005226	1.025259642	1.100067782	0.00081262
YARS	1.63E-05	1.094669613	1.065588689	1.124544182	4.57E-11
FHL3	0.000291473	1.069831369	1.038402997	1.102210953	9.12E-06
ASNS	0.003478804	1.052489938	1.012433405	1.094131292	0.009762574
SGPP2	0.036960156	1.040494521	1.010409418	1.071475413	0.008008155
B4GALNT1	0.047197424	1.114079486	1.019764116	1.217117842	0.01668346
CARD10	0.004701796	1.022354593	1.003129122	1.04194853	0.022458852
STK32C	0.002916399	1.203578519	1.07337795	1.349572396	0.001512928
LYPD1	0.045604163	1.019374831	1.001393419	1.037679124	0.034574056
TLDC1	0.016068724	1.386525682	1.089401612	1.764687554	0.00791085
STK39	0.000162042	1.032465911	1.004057937	1.061677636	0.024803298
CSTB	0.003092489	1.006753792	1.002851055	1.010671717	0.00068229
IQCD	0.010337225	1.237930075	1.079225914	1.419972269	0.002294738
SMPD2	0.000380028	1.123624501	1.038263046	1.216004001	0.003835012
ETV5	0.001895715	1.096467432	1.05209481	1.142711493	1.25E-05
EPO	0.005054706	1.031825939	1.015767435	1.048138314	9.05E-05
SFN	0.00128921	1.002569881	1.000793105	1.004349811	0.004568773
AGTRAP	8.77E-07	1.033748444	1.01489483	1.052952301	0.00040885
NCS1	0.040438896	1.073871129	1.023450431	1.126775824	0.003676364
S100A2	0.001951802	1.094443508	1.011135904	1.184614835	0.02547522
CCDC24	0.013476727	1.089516151	1.017684757	1.166417632	0.013749988
KRT17	0.005992478	1.023577027	1.011335869	1.035966351	0.0001469
SRXN1	0.034308165	1.256492976	1.159522379	1.361573202	2.52E-08
MAGEA3	0.045523304	1.020563711	1.007631975	1.033661409	0.001756881
CCDC28B	0.037957072	1.064636172	1.022641088	1.108355797	0.002285987
RNF157	0.043440303	1.065985483	1.014945856	1.119591791	0.010692699
SLC7A6	0.039285216	1.412368343	1.065720255	1.871771064	0.016263258
TALDO1	0.00112958	1.004908126	1.002285199	1.007537917	0.000240897
IL1RL2	0.042274652	1.178882238	1.03229993	1.346278627	0.015131611
ADPRHL1	0.006353134	1.064361517	1.002810657	1.129690268	0.04013929
KIAA0930	8.24E-05	1.054257614	1.030205723	1.078871037	7.21E-06
TRIM16L	0.008621224	1.026926277	1.013699762	1.040325368	5.89E-05
SPIRE2	0.018635078	1.105827293	1.008658654	1.212356626	0.032057834
NFKBIE	0.012791277	1.023406276	1.003036685	1.044189531	0.024098281
SQSTM1	0.041692463	1.003115068	1.002076827	1.004154384	3.94E-09
LRRC61	0.012733328	1.024736777	1.006885592	1.042904448	0.006424957
NQO1	0.014888421	1.002070862	1.000939733	1.003203269	0.000330714
GSDME	0.000671299	1.207747436	1.093948978	1.333383821	0.000185241
SPP1	5.35E-05	1.000185176	1.000062966	1.0003074	0.002979088
FCGBP	0.034810097	1.044867802	1.011592977	1.079237152	0.007860714
ITPA	0.012175047	1.013783153	1.002346136	1.025350668	0.018040526
DDX49	0.001551627	1.017287563	1.002474504	1.032319507	0.02201005
AP4M1	0.001668532	1.126023921	1.039153739	1.220156194	0.003760814
ANP32B	0.000510697	1.013326486	1.007927215	1.018754679	1.19E-06
ISY1	0.004248683	1.159000152	1.064342766	1.262075898	0.000687668
MFSD5	0.000261677	1.039186559	1.011175722	1.067973331	0.005830891
RPL5	0.007983632	1.001452476	1.000203474	1.002703038	0.022637811
PPP1R14B	0.003965768	1.007738718	1.001994572	1.013515793	0.008213559
SSR2	0.037604113	1.007022662	1.001424058	1.012652564	0.013884114
ARMC7	0.003679605	1.035211184	1.004145326	1.067238146	0.026009505
PSENEN	0.043340977	1.013934039	1.002888484	1.025101246	0.01328382
EMG1	0.003086709	1.107507112	1.028141527	1.192999184	0.00711361
GAR1	0.039887665	1.110896094	1.049377626	1.176021006	0.000296747
PUSL1	0.003825056	1.051529238	1.01703854	1.087189615	0.003148439
PELP1	0.038883123	1.045297781	1.005789357	1.086358137	0.024220252
BRMS1	0.013342449	1.013216619	1.000912794	1.02567169	0.035175865
OXLD1	0.042854988	1.019731964	1.004858474	1.034825606	0.009147727
SNRPD1	0.000142416	1.046748422	1.017895784	1.076418899	0.00135654
TRMT61A	0.001271162	1.077355569	1.031895815	1.124818035	0.00070564
CDPF1	0.031875975	1.076477726	1.00665732	1.151140782	0.031248373
ATF4	0.045617201	1.004284283	1.00080937	1.007771261	0.015629602
PMF1-BGLAP	0.00126802	1.224837769	1.100493691	1.363231403	0.000204648
GAPDH	2.66E-05	1.00062589	1.000281694	1.000970205	0.000364515
PDRG1	0.000822347	1.059633995	1.028640192	1.091561667	0.000131134
MED22	0.007482366	1.221839739	1.118941311	1.33420076	8.06E-06
TRMT1	0.004902441	1.043243233	1.015421337	1.071827431	0.002143372
EIF3B	0.000111933	1.011925803	1.004643307	1.01926109	0.001295094
UBE2M	0.008507308	1.011634253	1.002925716	1.020418406	0.008735035
NCBP2-AS2	0.009303488	1.024688621	1.005627698	1.044110829	0.010904422
B3GNTL1	0.006661541	1.215463723	1.082139021	1.365214666	0.000996149
ZNF787	0.043782408	1.023729947	1.00018986	1.047824066	0.048159461
CD320	0.002497411	1.015011684	1.002959532	1.027208663	0.014491027
TBCB	0.000214376	1.018880046	1.005486495	1.032452006	0.005598983
BLOC1S4	0.005378648	1.066311181	1.027051186	1.107071926	0.000795003
JPT1	5.57E-07	1.010118081	1.003907255	1.016367332	0.001378055
SNRPA	4.57E-05	1.016821832	1.006404227	1.027347272	0.001498634
ZMYND19	0.004190448	1.099199843	1.050473508	1.150186355	4.34E-05
PRR13	0.006551719	1.020317564	1.008126207	1.032656353	0.001039556
EIF3D	0.002464407	1.013237578	1.005233576	1.021305311	0.001154124
ATP6V1F	0.008413525	1.004471069	1.001143956	1.00780924	0.008404803
CCDC58	0.00097934	1.084481707	1.044823339	1.125645387	1.98E-05
SLC25A39	0.000158614	1.01035125	1.004226084	1.016513775	0.000902655
CLTA	0.000243092	1.010581155	1.004617435	1.016580277	0.00049125
HRAS	0.003530597	1.012350326	1.001067686	1.023760128	0.031826745
MTFP1	0.026865281	1.069870674	1.008457432	1.135023873	0.025143711
NT5C	0.002843288	1.011835513	1.000461538	1.023338795	0.041353719
SENP3	0.005869917	1.10501365	1.011587085	1.207068758	0.026720826
THAP8	0.022471935	1.08877437	1.031971323	1.14870404	0.001863694
IRF3	0.032135314	1.020286343	1.00148995	1.039435515	0.034268643
TMEM147	0.000692052	1.006890765	1.000286376	1.01353876	0.040830866
PES1	2.27E-06	1.029136969	1.013623062	1.044888322	0.000210605
OAZ1	0.001620922	1.002825405	1.000416055	1.005240558	0.021510901
RUVBL2	0.001611259	1.024846916	1.009577976	1.040346786	0.00135247
EFNA3	0.017438546	1.127072993	1.054504412	1.204635579	0.000426881
EIF6	0.016594706	1.00366036	1.000707606	1.006621827	0.015077429
NUDC	0.008298946	1.009718619	1.004493355	1.014971063	0.000258625
ARPC4	0.005969252	1.013887553	1.004140248	1.023729476	0.005138218
NLE1	0.000372522	1.12741611	1.051249481	1.209101273	0.000778342
EXOSC5	0.00404894	1.019886651	1.003000948	1.037056628	0.020791927
CDKN2AIPNL	0.001684715	1.015027288	1.004573588	1.02558977	0.004744497
NAT9	5.23E-05	1.066695152	1.02633138	1.108646359	0.00103607
NOC4L	0.023645623	1.033718344	1.007575604	1.060539389	0.011166981
FAM50A	0.001651041	1.008560987	1.002585451	1.014572138	0.004929425
HNRNPA1P48	0.027970534	1.295143489	1.069016257	1.569103038	0.008250072
WDR46	0.008899932	1.021380698	1.00133608	1.041826565	0.03643875
SIRT6	0.029573531	1.080256737	1.030240407	1.132701269	0.00141446
YDJC	0.006590786	1.045476729	1.014654214	1.077235551	0.003582192
PFDN4	0.001298295	1.05817882	1.022170861	1.095455229	0.001367611
ECE2	0.0201833	1.174475318	1.057753116	1.304077722	0.00260149
BCL2L12	0.012296626	1.028142282	1.001111845	1.055902552	0.04118008
POLE4	0.018558009	1.023417434	1.006175775	1.040954544	0.007581025
SPSB2	0.003509138	1.085713565	1.035739419	1.13809895	0.000624958
TLCD1	0.006314866	1.02180338	1.004581222	1.039320789	0.012882978
CKLF	0.000168431	1.042384597	1.013848482	1.071723899	0.003377644
BAX	0.037883262	1.011344809	1.000151204	1.022663692	0.04696794
NHP2	0.002954101	1.022155279	1.010254387	1.034196365	0.000245056
GTF3C6	0.000922294	1.014524569	1.00675117	1.022357988	0.000238312
POLR2H	0.004863798	1.033547011	1.012673913	1.054850343	0.001525217
TSEN34	0.032466235	1.065340695	1.033083722	1.098604858	5.47E-05
LYRM4	0.006336993	1.160429303	1.025762932	1.31277523	0.018072589
RRP7A	0.000155903	1.016840279	1.001414985	1.032503177	0.032252784
SRM	0.001275476	1.010491139	1.004641139	1.016375203	0.000426609
PTRH2	0.027107429	1.073048663	1.02042735	1.128383547	0.005992669
TMEM101	0.013855815	1.02509214	1.00272417	1.047959077	0.027690266
DRG1	0.003751614	1.02675466	1.010162617	1.04361923	0.00149114
DCTPP1	0.016852838	1.017870778	1.003522381	1.032424328	0.014469211
NSUN5	0.038869105	1.033420766	1.007220063	1.060303024	0.01210627
SNRPB	0.001932793	1.003912546	1.001884993	1.005944201	0.000153287
RPL17	0.006435698	1.025206092	1.006127097	1.044646878	0.009396374
TOMM5	0.010457364	1.145571655	1.066446287	1.230567759	0.000197914
FKBP1A	3.49E-05	1.009346178	1.003814815	1.014908021	0.00090666
TRAF2	0.029357162	1.05034613	1.0158112	1.086055157	0.003981255
RPS8	0.004870327	1.001243937	1.000322319	1.002166404	0.008148542
WRAP53	0.021014727	1.175797481	1.037750084	1.332208726	0.011038437
SAC3D1	1.49E-05	1.028649025	1.009050467	1.048628241	0.004002747
SAMD1	3.37E-05	1.033992656	1.015709381	1.052605038	0.000240287
SNRPC	0.012123731	1.006308448	1.002168138	1.010465862	0.002793769
SPATA24	0.024470239	1.18085327	1.057773378	1.318254433	0.003075627
EEF1E1	1.31E-06	1.085736095	1.031694841	1.142608087	0.001589562
SNU13	0.014741102	1.017219696	1.005462762	1.029114104	0.003996266
LAGE3	0.008926938	1.008455326	1.002078798	1.01487243	0.009278346
KPTN	0.002310604	1.076900896	1.022498298	1.134198015	0.005091668
NDUFAF2	0.004670222	1.041339901	1.019598339	1.063545072	0.000167972
PTDSS2	8.36E-05	1.0603219	1.017125673	1.105352624	0.005777355
RACK1	0.009811936	1.002230529	1.000138754	1.004326679	0.036607074
ZP3	0.028198617	1.23304325	1.0801957	1.40751871	0.001919462
NR2C2AP	0.047973718	1.022840037	1.00266086	1.043425333	0.026327461
REXO4	1.94E-05	1.055640259	1.026830793	1.085258023	0.000125353
PDCD2L	0.038695562	1.04484136	1.000132953	1.091548342	0.049307596
C20orf27	0.001051022	1.027328243	1.010609136	1.044323944	0.001279448
LSM2	0.013846605	1.01040909	1.000812786	1.020097408	0.03343412
IPO4	0.000102512	1.300110257	1.081557348	1.56282668	0.005191792
ATP5MC2	0.03948591	1.00695376	1.000683004	1.013263812	0.029691438
NOP56	0.000307741	1.023102226	1.012176889	1.034145489	3.05E-05
RRP9	0.016091641	1.04337147	1.021659428	1.06554493	7.59E-05
TXNL4A	0.001756751	1.036466527	1.01237877	1.061127409	0.002831956
CPSF4	0.002668235	1.031186446	1.000524323	1.062788243	0.04615213
PHB	0.002315492	1.014570023	1.004914273	1.024318551	0.003029519
VARS	0.00681351	1.019402661	1.001903017	1.037207961	0.029617922
RBX1	0.006272868	1.037287783	1.009500129	1.065840324	0.008231117
ATAD3B	0.046037564	1.141369874	1.059645437	1.229397254	0.000486058
ARL6IP4	0.004543073	1.193132454	1.000893722	1.422293916	0.048846417
MYL6B	0.003883501	1.022937094	1.002766274	1.043513653	0.025626351
NME1	0.000803902	1.011492515	1.00209323	1.020979962	0.016442048
CCDC124	0.006818021	1.00707724	1.000734039	1.013460648	0.028700671
RABL6	0.027366428	1.061405785	1.01223063	1.112969918	0.01380778
PRMT1	0.010202099	1.016673708	1.001980911	1.031581958	0.025986984
BYSL	0.002214073	1.041355604	1.007110543	1.07676511	0.017535956
SAMD10	0.026771303	1.109427309	1.018060738	1.208993637	0.017876586
NUSAP1	0.008682027	1.026201269	1.008585125	1.044125101	0.003416083
CENPE	0.003393042	1.638775508	1.359053861	1.976069707	2.31E-07
GNPDA1	0.001284723	1.068351896	1.041378854	1.096023575	4.03E-07
ARID3A	0.026042477	1.055312002	1.022090703	1.089613103	0.000970842
EIF4A3	0.004416043	1.048601308	1.023686794	1.074122192	0.00010969
TACC3	0.003572322	1.066028876	1.038299522	1.094498784	1.99E-06
CCT6A	0.022134596	1.027729867	1.018423662	1.037121111	3.78E-09
EHMT2	0.003290701	1.054857068	1.019737372	1.091186285	0.001992722
BORA	0.016199097	2.124490334	1.523275798	2.9629954	9.02E-06
AATF	0.000437306	1.049919332	1.019252983	1.081508341	0.001278168
STK26	0.010249011	1.069214612	1.012858406	1.128706519	0.015417268
WDHD1	0.00356778	1.490856632	1.272678736	1.746437208	7.55E-07
CDK1	4.67E-05	1.060639507	1.034027445	1.087936466	5.60E-06
GRK6	0.001731862	1.114967612	1.059868119	1.17293157	2.57E-05
C5orf34	0.001504531	1.567294065	1.235047182	1.988920523	0.000218406
C8orf44	0.025924453	1.375594711	1.071312833	1.766300888	0.012419036
PPIL1	0.000206845	1.039693491	1.018342608	1.061492023	0.000236109
CCT2	0.002565087	1.040154749	1.026208317	1.054290717	1.09E-08
FOXK2	0.00090772	1.176799453	1.10003041	1.258926063	2.25E-06
CDCA5	0.000213048	1.086049577	1.046184882	1.12743331	1.52E-05
ZNF213	0.008502099	1.216799827	1.055353657	1.402943753	0.006897147
MRGBP	0.005277573	1.103415464	1.056739174	1.152153451	8.10E-06
CHEK1	0.000193589	1.377426808	1.210170503	1.56779942	1.25E-06
CIT	1.81E-05	1.583918774	1.264972558	1.983283089	6.10E-05
CHML	0.01901864	1.114504913	1.051478029	1.181309705	0.000262221
TUBA1C	6.17E-05	1.034448397	1.021423181	1.047639711	1.62E-07
EGLN3	0.000328903	1.037665574	1.004604371	1.07181481	0.025219134
NDRG1	0.007790629	1.00727673	1.00445276	1.010108639	4.16E-07
CHTF18	0.018413217	1.091799391	1.005122672	1.185950675	0.037430786
DEPDC1	0.00038978	1.264625923	1.140579469	1.402163347	8.31E-06
PA2G4	4.24E-05	1.024050159	1.013280069	1.034934725	1.06E-05
MELK	0.001178071	1.14382105	1.083966176	1.206981014	9.58E-07
CNOT11	0.002790975	1.031571918	1.016673611	1.046688544	2.82E-05
CMSS1	0.000789641	1.211547836	1.130757181	1.298110843	5.04E-08
SSB	0.00102429	1.063620548	1.040351709	1.087409824	4.63E-08
HAUS5	0.019857622	1.14783596	1.065727804	1.236270073	0.00027158
KIF14	0.002462432	1.374561726	1.160772322	1.627726561	0.000225609
MCM5	0.020986554	1.050895859	1.025667969	1.076744267	6.22E-05
AACS	0.029378709	1.206445401	1.055168405	1.379410622	0.006041013
EFTUD2	0.000757211	1.085312454	1.048346837	1.123581511	3.65E-06
NAA40	0.000178162	1.282045448	1.171187799	1.403396221	7.26E-08
GAS2L3	3.29E-05	1.334266999	1.18752029	1.499147797	1.23E-06
POLA1	0.025422296	1.386233385	1.221944649	1.572610511	3.89E-07
PSMC3IP	0.001219785	1.389170939	1.215074628	1.588211828	1.50E-06
TIPIN	0.000584192	1.36558086	1.163969665	1.602113131	0.000131886
EZH2	1.48E-05	1.196909403	1.128448586	1.269523607	2.21E-09
CDC7	0.001537772	1.250143246	1.128248497	1.385207373	2.00E-05
RAB24	0.007831872	1.14112359	1.067558214	1.219758351	0.000103298
RNPS1	0.005898981	1.088044748	1.037197961	1.141384207	0.00054894
SCML2	0.000180526	1.243631472	1.068447589	1.447538704	0.004883364
DTYMK	1.17E-05	1.036661128	1.020480358	1.053098461	7.26E-06
MRTO4	1.45E-05	1.048103335	1.027746887	1.06886298	2.67E-06
ECT2	0.001000723	1.123998299	1.0709869	1.179633641	2.11E-06
NRM	0.040580843	1.021320995	1.004495812	1.038427997	0.012801653
RALY	0.00224586	1.028064057	1.00901454	1.047473215	0.003727036
CDK4	6.62E-05	1.032997899	1.018563568	1.047636782	6.13E-06
ASF1B	0.00206164	1.054135933	1.025248283	1.083837529	0.000200193
CCNE2	0.001102741	1.335984938	1.132222319	1.576418098	0.000601945
TCF3	0.000368275	1.096288341	1.053554878	1.140755124	5.85E-06
C5orf30	0.001230243	1.202150647	1.112730738	1.29875641	3.03E-06
KIAA1841	0.000362124	2.575125318	1.834317272	3.615116373	4.62E-08
NCAPH2	0.040244085	1.026654465	1.008736714	1.044890481	0.003408136
LMNB1	0.003682566	1.053903985	1.030387089	1.077957616	5.12E-06
H2AFY	0.000281842	1.129280161	1.072542264	1.189019514	3.79E-06
C11orf49	0.01736698	1.156837198	1.052657834	1.271326978	0.002479992
PSPH	0.011101636	1.027049885	1.009425012	1.044982493	0.002509799
SUV39H2	0.000171866	1.432457618	1.25678771	1.632682123	7.29E-08
ASRGL1	0.001617875	1.050071253	1.006362313	1.095678587	0.024301116
CDKN2A	0.001224397	1.040460194	1.012524883	1.069166234	0.004285522
TCF19	0.01549796	1.030248081	1.007263318	1.053757334	0.009635762
RHNO1	0.002306476	1.125097185	1.071004149	1.181922289	2.75E-06
ORC6	0.020432193	1.306284755	1.161761445	1.468786789	7.96E-06
RCC1	0.014995955	1.064280365	1.035156556	1.094223563	1.08E-05
PRIM1	0.001163791	1.116907173	1.060456914	1.176362392	2.94E-05
EME1	0.001019725	1.327339231	1.132818496	1.55526189	0.000461102
CDC25C	0.000538622	1.141430571	1.053627628	1.236550479	0.001199048
UHRF1	0.043300233	1.139560178	1.06327418	1.221319414	0.000219511
SLC25A19	0.001052808	1.308028483	1.147615545	1.490863834	5.76E-05
POLA2	0.00738666	1.153150236	1.068275211	1.244768627	0.000259057
ADPRHL2	0.000332315	1.046864842	1.026981344	1.067133307	2.85E-06
CKAP2L	0.00384819	1.314726512	1.158226003	1.492373507	2.32E-05
TMEM234	0.00268944	1.307808229	1.158516727	1.476338083	1.43E-05
SYNGR2	0.002384962	1.009220548	1.001609001	1.016889938	0.017492616
DBF4	0.000156608	1.496981355	1.310035372	1.710605092	3.07E-09
MED10	3.82E-06	1.051660602	1.026330104	1.077616272	5.14E-05
DHDH	0.000249851	1.151330441	1.041398086	1.272867505	0.005919613
POLD1	0.000662986	1.108635093	1.057479118	1.162265758	1.88E-05
NT5DC2	0.007789889	1.024136288	1.012515773	1.035890171	4.20E-05
TRIM28	0.004220861	1.006573592	1.002840693	1.010320386	0.000547506
DNMT3B	0.012054482	1.232522143	1.08411349	1.401247053	0.001404489
CCDC137	3.13E-06	1.050124386	1.025375409	1.075470717	5.84E-05
TRMT6	0.002226528	1.258343475	1.159903082	1.365138454	3.22E-08
P3H1	6.35E-05	1.099817524	1.062718905	1.138211225	5.49E-08
CDC6	0.00216819	1.096956431	1.048285614	1.147886983	6.43E-05
GIT1	0.000246927	1.107505119	1.064195223	1.152577611	5.25E-07
CEP55	0.000400504	1.111571561	1.065462685	1.15967584	9.91E-07
RUVBL1	0.000395755	1.164620958	1.104811949	1.227667729	1.47E-08
TK1	0.023340008	1.011842845	1.004185119	1.019558968	0.002385857
LRRC1	0.04357904	1.086803445	1.01899508	1.159124074	0.01132748
RPIA	0.002532166	1.099027547	1.052163649	1.147978785	2.17E-05
MND1	0.010371532	1.107870557	1.028237831	1.193670505	0.007110158
PRTFDC1	0.047284539	1.100096226	1.044509384	1.158641296	0.000310871
GINS3	0.004885292	1.392899924	1.117457958	1.736235519	0.003199723
DPH2	9.19E-05	1.111596905	1.072240951	1.152397397	8.79E-09
CENPI	0.00425917	1.559470308	1.291158675	1.88353894	3.98E-06
C17orf53	0.003127155	1.241090852	1.078014605	1.428836396	0.002654532
UBE2Z	0.003731041	1.036229488	1.016027188	1.056833483	0.000395908
WDR76	0.004468545	1.128609005	1.042735258	1.221554825	0.002732201
HMGA1	0.000429062	1.006266706	1.002947955	1.009596439	0.000210232
DLGAP5	0.001151516	1.150395322	1.096056197	1.207428415	1.39E-08
EIPR1	0.044064134	1.190606374	1.094399075	1.295271141	4.94E-05
MXD3	0.002436976	1.206049632	1.087306455	1.337760582	0.000395903
AGBL5	0.008857224	1.148052562	1.084448162	1.215387449	2.06E-06
MTF2	0.001085156	1.247010847	1.128465975	1.378008808	1.48E-05
CDC45	0.007449586	1.126968505	1.067385395	1.189877636	1.61E-05
NAP1L1	0.008005626	1.031571293	1.014089338	1.04935462	0.000364804
BUB1B	0.000812257	1.162045863	1.091324038	1.237350723	2.76E-06
ARHGAP11A	0.004986186	1.158367182	1.059532499	1.266421304	0.001234318
UCK2	1.52E-05	1.139012778	1.097788567	1.181785042	4.51E-12
PLK1	4.30E-05	1.128361603	1.08265921	1.175993236	1.04E-08
CCNB2	0.035602341	1.074962049	1.037204162	1.114094456	7.42E-05
TTLL1	0.00010012	1.236878115	1.112837613	1.374744574	8.05E-05
WDR34	0.043176149	1.009249035	1.000801079	1.017768303	0.031819091
PHF5A	0.001833122	1.051397848	1.027935137	1.075396099	1.34E-05
MCM4	0.031255947	1.061711183	1.035456681	1.088631379	2.77E-06
ILF3	0.002225666	1.04517647	1.021180205	1.069736613	0.000192569
STMN1	0.000398283	1.02297589	1.012740578	1.033314646	9.53E-06
PHF19	0.009115745	1.166743523	1.081363419	1.258864897	6.97E-05
NOP58	1.50E-05	1.053797316	1.034056852	1.073914632	5.60E-08
SKA1	0.000329919	1.103320501	1.054004869	1.154943553	2.50E-05
FTSJ1	0.00021712	1.080262686	1.039149689	1.123002281	9.63E-05
CENPM	0.000201176	1.043292764	1.015134165	1.072232448	0.002397762
SOX12	0.008927017	1.037956604	1.011689544	1.06490565	0.004390941
PRR11	0.003294573	1.220231389	1.14465842	1.300793858	1.05E-09
SPAG5	0.0012265	1.030498336	1.00474682	1.05690986	0.01997992
SNRNP40	0.045194981	1.135235681	1.078439231	1.19502334	1.27E-06
NUP62	0.035666912	1.080435219	1.043502586	1.118675007	1.30E-05
E2F2	8.00E-05	1.667499053	1.314929322	2.114602697	2.45E-05
NUP210	0.017101288	1.044052086	1.017340133	1.071465404	0.001114035
PIGU	3.30E-05	1.064145595	1.037498571	1.091477019	1.55E-06
TMEM237	0.002721049	1.480396225	1.277618847	1.715357432	1.79E-07
IQCB1	0.000321605	1.21177813	1.105460986	1.328320271	4.13E-05
MCRS1	0.002509759	1.052005156	1.021002635	1.083949062	0.000894213
SLC36A1	0.00690265	1.336845214	1.178790695	1.516091986	6.12E-06
KRBA1	7.98E-05	1.157780405	1.0195531	1.314748066	0.023915707
SLC26A11	0.001622463	1.157306325	1.072153902	1.249221709	0.000179198
E2F6	0.002700425	1.540060647	1.310846143	1.809355589	1.50E-07
GTPBP4	0.000329031	1.132541384	1.084804811	1.182378592	1.47E-08
SLC26A6	0.008765773	1.062212134	1.016164742	1.110346158	0.007604784
TRAIP	0.001895915	1.266108839	1.132864704	1.415024747	3.20E-05
CDCA2	0.000979805	1.504939415	1.29498748	1.748930146	9.71E-08
AP5Z1	0.005288736	1.114352652	1.065460876	1.165487969	2.25E-06
NDC80	0.000200918	1.172465075	1.112418335	1.235753052	3.00E-09
CEP89	0.019854731	1.165958165	1.008848757	1.347534437	0.037592922
SHCBP1	0.009437478	1.214647374	1.127481312	1.308552281	3.09E-07
IGF2BP3	0.032150543	1.318404695	1.1583273	1.500604311	2.85E-05
CELSR3	7.14E-05	1.329381819	1.029236039	1.7170561	0.029207293
HAUS1	0.009017699	1.113660594	1.058551593	1.171638611	3.22E-05
C20orf96	0.020189525	1.136044672	1.05026773	1.228827146	0.001450595
KIF18A	0.00059842	1.465544519	1.278313402	1.680198871	4.23E-08
STIL	0.003360462	1.465094884	1.207513298	1.777622676	0.000108241
RAE1	0.001362468	1.193790683	1.110311574	1.283546194	1.68E-06
RIBC2	0.020779667	1.276925113	1.142616959	1.427020431	1.62E-05
NCAPH	0.000806202	1.134812052	1.078229797	1.194363575	1.26E-06
MAMSTR	0.002000653	1.185978892	1.07566315	1.307608178	0.000616623
ARFGAP1	0.025331175	1.047993079	1.015390241	1.081642751	0.003647487
PIF1	0.028840793	1.414708991	1.151974676	1.737365909	0.000934078
TMEM120B	0.034079794	1.64369379	1.269141412	2.128785058	0.000165657
MKI67	0.009570053	1.084067554	1.04757906	1.121826987	3.82E-06
KMT5A	0.017173895	1.27027658	1.156225985	1.395577172	6.22E-07
KIF4A	0.002208619	1.081083991	1.043069514	1.120483899	1.97E-05
SMARCB1	0.011994503	1.020795574	1.007674114	1.034087896	0.001820113
NUP85	0.000796172	1.109145026	1.061504498	1.158923671	3.75E-06
NME6	0.000154273	1.232297123	1.109900954	1.368190733	9.09E-05
TRIM65	0.036249811	1.100164083	1.033184236	1.171486138	0.002895739
CD3EAP	5.15E-05	1.127524855	1.031872536	1.232043935	0.007962874
ENO1	0.0001084	1.001939548	1.00124101	1.002638573	5.17E-08
NEK2	7.88E-05	1.092551602	1.046907864	1.140185344	4.80E-05
NCOA5	0.037203928	1.084060978	1.042508166	1.127270023	5.18E-05
TUBG1	0.001297788	1.028422933	1.018068651	1.038882524	5.69E-08
KPNA2	5.05E-05	1.026569795	1.018349551	1.034856394	1.63E-10
ABCC5	5.74E-05	1.50885792	1.277358955	1.782312022	1.29E-06
REEP4	0.001956111	1.018277262	1.004711954	1.032025724	0.008121853
FARSB	0.004022963	1.114228197	1.07359917	1.15639478	1.15E-08
MMD	0.000203553	1.033511728	1.009852462	1.057725293	0.005275151
DCLRE1C	0.001435124	1.670416111	1.255268234	2.222863534	0.000432359
RACGAP1	0.000760087	1.106152452	1.064700984	1.149217729	2.25E-07
SGO2	0.000143789	1.53228898	1.336765637	1.756410738	8.94E-10
KTI12	0.000395974	1.246626705	1.150088104	1.351268772	8.31E-08
KIF23	0.011073609	1.195130752	1.116317612	1.279508179	3.03E-07
UBE2S	0.000160688	1.042218387	1.02170717	1.063141376	4.55E-05
RAD54L	0.000242357	1.262375177	1.128920347	1.411606311	4.37E-05
HMGB2	0.0005053	1.016476356	1.00717826	1.02586029	0.000491218
SKA3	0.005221328	1.300003019	1.178691915	1.433799476	1.53E-07
PARPBP	0.002888854	1.426599674	1.186385265	1.715451707	0.000158903
CCDC34	0.000135742	1.093530557	1.047368182	1.141727523	4.84E-05
THOC5	0.044198048	1.255294201	1.152069285	1.367768026	2.07E-07
GINS1	0.000632015	1.16938384	1.104214735	1.238399128	8.87E-08
PAK4	0.044230905	1.045798193	1.008395964	1.084587702	0.015956119
NCAPG	0.004846335	1.174790655	1.115468544	1.237267594	1.11E-09
CBX1	0.00158393	1.047626895	1.025082295	1.070667317	2.77E-05
SMS	4.51E-07	1.025777705	1.015963354	1.035686863	2.12E-07
C4orf46	0.002946654	1.38475591	1.185980155	1.6168474	3.83E-05
FAM241B	0.017225433	1.058536387	1.027586131	1.090418847	0.000171754
KIFC1	2.61E-05	1.062456161	1.036498723	1.089063661	1.58E-06
RAD51AP1	0.00391043	1.172951504	1.086864924	1.265856687	4.10E-05
CENPJ	0.048594166	1.453786807	1.208488337	1.74887586	7.24E-05
MUTYH	4.97E-05	1.270433728	1.146880303	1.407297566	4.53E-06
HELLS	0.003643427	1.178615107	1.041604983	1.333647201	0.009148066
PRC1	0.000623031	1.070200956	1.029363142	1.112658926	0.000631105
RAN	8.07E-06	1.024246016	1.015094869	1.033479662	1.68E-07
CKS2	0.003670376	1.012865627	1.007824576	1.017931893	5.12E-07
WDR4	0.015082269	1.120495513	1.055432508	1.189569381	0.000193303
TUBB	0.034840718	1.001873862	1.000478889	1.00327078	0.008452402
WDR62	0.000617148	1.226021907	1.058665671	1.419834192	0.006502783
MRPS23	0.008197113	1.08782838	1.04150046	1.136217054	0.000149925
RCC2	0.017147239	1.033850019	1.01832798	1.049608656	1.61E-05
NEIL3	6.86E-06	1.455755728	1.285675918	1.648335098	3.14E-09
GINS2	0.002988893	1.084307812	1.020747666	1.151825736	0.008632888
MCM3	0.001138661	1.018882423	1.00892817	1.028934886	0.000188151
SLC1A4	0.001553372	1.053606498	1.013983169	1.094778184	0.007585691
SUPT3H	0.012269379	1.329372708	1.064386504	1.660329015	0.012069851
CAD	0.000394023	1.135409612	1.088667081	1.184159059	3.21E-09
TEDC2	9.25E-05	1.129506271	1.053465724	1.211035526	0.000615463
SPATC1L	0.014819657	1.057993649	1.010816245	1.107372944	0.015426682
MICB	0.036535509	1.105666131	1.017795072	1.201123514	0.017433238
AURKA	0.001472571	1.022617794	1.00466911	1.040887135	0.013302651
MPZL1	0.006603161	1.048303181	1.027421517	1.069609252	4.32E-06
ZBTB12	0.011832113	1.115797729	1.040723855	1.196287147	0.002048074
ZCCHC3	0.044310795	1.044812931	1.003420813	1.087912515	0.033541232
CCNB1	0.000803786	1.043925575	1.029249484	1.058810933	2.67E-09
ANAPC7	0.033154562	1.160289104	1.093112136	1.231594418	1.03E-06
XPO5	7.98E-05	1.146497778	1.074607626	1.223197307	3.51E-05
MCM8	0.000298894	1.312730464	1.154113388	1.493147284	3.45E-05
CPNE1	0.029452827	1.014530826	1.004897303	1.024256702	0.003041145
KNTC1	0.017598175	1.171430072	1.06416569	1.289506348	0.001241268
STARD3NL	0.001449328	1.189253509	1.105310753	1.279571292	3.47E-06
SFI1	0.048684661	1.210818729	1.046663535	1.400719472	0.010066867
XRCC2	0.000709998	1.751117177	1.358303578	2.257530213	1.54E-05
CNPY4	0.005430702	1.134271904	1.05159095	1.223453617	0.001103841
P2RX4	0.036564379	1.092055462	1.024318678	1.164271587	0.007030251
FANCG	0.002058043	1.135053545	1.064911832	1.209815228	9.93E-05
SPINDOC	0.000164721	1.109559629	1.066030586	1.154866087	3.55E-07
FRAT2	0.02294824	1.038292119	1.009961808	1.06741712	0.007762291
ORC1	0.001165733	1.264744291	1.158410061	1.380839286	1.59E-07
YKT6	0.000650805	1.020029755	1.007344626	1.032874625	0.001895811
AKAP8L	0.033710084	1.068330174	1.015434316	1.123981477	0.010737447
FANCE	0.000737741	1.19720695	1.099803291	1.303237127	3.22E-05
ARHGEF39	0.006494871	1.475891028	1.219221263	1.786594766	6.51E-05
CDCA8	4.82E-06	1.113929298	1.079220599	1.149754259	2.38E-11
G6PD	0.000309752	1.012815378	1.008712945	1.016934494	7.79E-10
EIF2S2	0.000362804	1.02605757	1.012805548	1.039482987	0.00010514
SPDL1	3.78E-05	1.344067626	1.191985462	1.515553536	1.39E-06
KCTD17	0.035281331	1.025946282	1.010794644	1.041325041	0.000739963
METTL1	0.000539397	1.06159657	1.01927784	1.105672303	0.003977497
HDAC11	0.000350056	1.056880778	1.020580843	1.094471826	0.001919565
RFC4	0.010054852	1.090426701	1.049951352	1.132462365	7.27E-06
CDT1	0.000518435	1.045678315	1.017368188	1.074776223	0.001424816
OLA1	0.000166004	1.108838092	1.071267576	1.147726245	4.25E-09
TPX2	6.46E-05	1.04505965	1.030318279	1.060011934	1.20E-09
CEP131	0.00319252	1.130941925	1.074436886	1.190418585	2.53E-06
BRD9	4.90E-05	1.218544767	1.097451924	1.352998994	0.000214498
TMEM106C	1.80E-06	1.017648347	1.008994568	1.026376346	5.94E-05
ZIC2	0.003487301	1.133278714	1.068898339	1.201536756	2.76E-05
ALDOA	0.001862697	1.002472982	1.000744732	1.004204217	0.005022463
OIP5	0.000332031	1.119005868	1.042243349	1.201422042	0.001928093
TTK	0.003655849	1.328756096	1.211599077	1.457241752	1.58E-09
RBL1	0.008264392	1.43396888	1.222670187	1.681783665	9.35E-06
MTFR2	0.006535848	1.539417324	1.283578733	1.846248802	3.29E-06
IQCC	0.000241343	1.725681231	1.370321649	2.173194676	3.52E-06
TOP2A	0.000432195	1.032884932	1.017404055	1.048601367	2.68E-05
MSANTD3	3.69E-05	1.139367573	1.079700447	1.202332063	1.99E-06
JMJD6	0.009376022	1.122785753	1.057428465	1.192182629	0.000153794
SPATS2	5.83E-05	1.248392905	1.147430652	1.358238812	2.52E-07
RAD51	0.00720376	1.289799245	1.13590381	1.464544864	8.65E-05
DTX2	0.007418026	1.163519521	1.037048286	1.305414313	0.009891879
DCUN1D5	0.007166426	1.079675806	1.045725788	1.114728028	2.57E-06
DBF4B	0.001600548	1.658685644	1.331327091	2.06653803	6.45E-06
MCM10	0.001446952	1.520832853	1.325087554	1.745494144	2.46E-09
CCDC97	0.009321615	1.093605075	1.04952745	1.139533854	2.02E-05
TPD52L2	0.002471575	1.041420419	1.025647	1.057436418	1.87E-07
ZNF589	0.001887227	1.574609297	1.198480386	2.068781823	0.001113954
SPC25	0.000343649	1.207481854	1.125438369	1.295506238	1.51E-07
BRIX1	0.001075735	1.181662272	1.114954082	1.252361642	1.80E-08
CENPW	0.00279733	1.03201054	1.015812473	1.0484669	9.48E-05
STIP1	8.42E-05	1.030924303	1.020667865	1.041283805	2.37E-09
NSD2	0.000267469	1.269854078	1.138828885	1.415954056	1.71E-05
LAPTM4B	6.35E-05	1.004229235	1.00172856	1.006736153	0.00090786
TMEM201	0.014481359	1.303929686	1.149036413	1.479702999	3.90E-05
RPUSD1	0.007499292	1.036244801	1.001861409	1.071808215	0.038641795
TUBA1B	0.014554182	1.01395747	1.007902518	1.020048798	5.74E-06
CENPA	0.000182018	1.180430561	1.119312992	1.244885318	9.63E-10
DNMT3A	0.026503642	1.20091381	1.096926463	1.314759035	7.43E-05
ANKRD13B	0.00808735	1.31927182	1.147999421	1.516096701	9.41E-05
RMI2	0.000580386	1.050490977	1.00771912	1.095078253	0.020204548
DTNBP1	0.001404235	1.099485587	1.033232649	1.169986797	0.002781101
SMARCD1	0.000142804	1.093769062	1.052669707	1.136473057	4.50E-06
CLIC1	0.001297513	1.002841204	1.00103878	1.004646872	0.00199388
CDCA7L	0.006497857	1.137782036	1.085787876	1.192265995	6.35E-08
MCM2	0.000393545	1.047649301	1.02831117	1.0673511	9.74E-07
KIF11	0.000226862	1.121269774	1.060704973	1.185292743	5.34E-05
TROAP	0.006449346	1.115187338	1.059885584	1.173374577	2.65E-05
MSH2	0.000738593	1.18074659	1.112540397	1.253134281	4.43E-08
DSCC1	0.049814487	1.161318473	1.079773798	1.249021414	5.67E-05
AURKB	0.014695809	1.034413166	1.018418392	1.050659145	2.09E-05
PLK4	0.000445983	1.3535367	1.125165787	1.628259248	0.001323744
ATAD3A	0.007683618	1.038011567	1.013072581	1.063564479	0.002640956
KIF20A	0.000664013	1.148525902	1.102467666	1.196508332	3.32E-11
E2F1	0.002238586	1.01592273	1.005914453	1.026030584	0.00176357
PDCL3	0.011386433	1.082615891	1.036187171	1.131124955	0.000385992
IER5	0.004453689	1.062590514	1.018498411	1.108591421	0.004990562
PBK	0.002033629	1.109249541	1.067962974	1.152132213	8.43E-08
HILPDA	5.94E-09	1.033186278	1.011492024	1.055345826	0.002567164
NIFK	0.035908942	1.070051292	1.040892782	1.10002662	1.56E-06
CLCN2	0.001475075	1.275971693	1.146478489	1.420090981	8.06E-06
PTTG1	0.000619391	1.03999035	1.024380541	1.055838027	3.74E-07
PFKFB4	0.000121864	1.256883047	1.144706286	1.380052693	1.64E-06
CENPF	0.002663081	1.114457008	1.0601562	1.171539082	2.12E-05
STK11IP	0.046009424	1.234542623	1.081086194	1.409781657	0.001863164
PKMYT1	0.003992541	1.203384528	1.081637794	1.338834802	0.000668926
BZW2	0.007848204	1.066915072	1.038482886	1.096125691	2.60E-06
CSTF2	0.000396513	1.108668814	1.06778915	1.151113531	7.38E-08
CAPN10	0.002479112	1.622603649	1.336461941	1.970009411	1.01E-06
CSE1L	0.000678593	1.034315499	1.02118553	1.047614288	2.26E-07
PRIM2	0.023325742	1.33367865	1.152532405	1.54329608	0.000110642
COLGALT1	0.006964536	1.030698245	1.0158996	1.045712463	4.17E-05
DHRS13	0.003138662	1.251334532	1.092044232	1.433859605	0.001249065
EXO1	0.000555703	1.277201201	1.156659498	1.410305202	1.32E-06
CDCA3	0.002786668	1.269129504	1.160309373	1.388155379	1.88E-07
TMEM44	0.021236794	1.171955432	1.054844865	1.302067801	0.003137064
KIF18B	0.000784054	1.182418007	1.105585167	1.264590358	1.02E-06
UBXN11	0.000216097	1.061233062	1.004153962	1.121556708	0.035124322
NUP37	0.001238204	1.215983378	1.116969973	1.323773791	6.40E-06
NDRG3	0.019981545	1.031833067	1.015215767	1.048722364	0.000154971
TMEM206	0.000303773	1.365236167	1.187501078	1.569573136	1.22E-05
DEPDC1B	0.002670235	1.069776793	1.020833471	1.121066678	0.004758662
BARD1	0.00256964	1.536784269	1.251579436	1.88698042	4.09E-05
RANGAP1	0.012329489	1.010633725	1.002562326	1.018770105	0.009724628
FANCD2	0.008943121	1.332170164	1.145022243	1.549906438	0.00020459
FLVCR1	0.006161426	1.216373321	1.117229008	1.324315826	6.32E-06
CENPK	0.000842826	1.37548036	1.133816972	1.668652231	0.001220897
CDCA4	0.0019277	1.144026039	1.091406344	1.199182673	2.13E-08
BRCA1	0.007732161	1.37397877	1.163840821	1.622058297	0.000175745
ZNF133	0.001407594	1.382529483	1.181221382	1.618145254	5.48E-05
ANLN	0.000220872	1.137062227	1.089910321	1.186254027	2.78E-09
ATIC	0.001335981	1.042423253	1.027320203	1.057748339	2.41E-08
GPRIN1	0.000551646	1.390660292	1.221763788	1.582905032	5.98E-07
CDC25B	0.002580512	1.02153044	1.010901489	1.032271148	6.56E-05
TCOF1	0.000181215	1.198099962	1.126146344	1.27465096	1.07E-08
PSRC1	0.001537517	1.22070423	1.151911749	1.293605016	1.60E-11
UBE2C	0.01895692	1.015740977	1.009410199	1.022111461	9.77E-07
TOMM34	0.001165644	1.025127396	1.012122109	1.038299794	0.000139169
TONSL	0.004170221	1.164317725	1.091569647	1.241914126	3.81E-06
PGD	0.001928927	1.008085203	1.004607382	1.011575063	4.95E-06
TSEN54	0.000613405	1.048958986	1.019656751	1.07910329	0.000944401
TPGS2	0.00150234	1.130725559	1.065603706	1.19982718	4.92E-05
CCDC138	0.029196045	2.18092652	1.510888557	3.148108087	3.13E-05
MCM7	0.000813931	1.005081857	1.000528793	1.009655639	0.028657053
ACYP1	5.06E-05	1.37504508	1.222167916	1.547045171	1.18E-07
PFN2	0.003338605	1.02363973	1.012006001	1.035407197	6.16E-05
RRM2	0.002607201	1.053712079	1.032194009	1.075678735	6.70E-07
SAE1	0.000186685	1.026771709	1.014269659	1.03942786	2.37E-05
KDM1A	0.003540493	1.077203406	1.046591143	1.108711062	4.29E-07
H2AFX	0.008820618	1.018520293	1.008586263	1.028552168	0.000242899
RANBP1	8.25E-05	1.037861886	1.019521991	1.056531693	4.40E-05
CKAP4	0.009610004	1.006252384	1.001263181	1.011266448	0.013981324
CCT4	0.002215742	1.024172228	1.016291728	1.032113835	1.36E-09
CHAF1B	0.000789532	1.189231972	1.083133222	1.305723666	0.00027813
ALYREF	0.000445464	1.012832064	1.00578422	1.019929295	0.000345162
CTSV	0.003429533	1.013685682	1.004650593	1.022802025	0.002923298
CENPO	0.003038082	1.397718296	1.235735187	1.580934537	9.93E-08
MEX3A	0.007635868	1.183675987	1.113183481	1.258632442	7.34E-08
MCM6	0.000198102	1.055982426	1.034671552	1.077732234	1.64E-07
RHEBL1	0.009491488	1.788078092	1.395118892	2.291721001	4.44E-06
CCT7	0.00023689	1.016531846	1.009409353	1.023704597	4.86E-06
CKS1B	0.002240326	1.030793736	1.012401159	1.049520455	0.000961117
PCLAF	0.00055436	1.092702675	1.042713277	1.145088648	0.000206781
PRKCD	0.002595546	1.074016012	1.040319877	1.108803571	1.13E-05
SASS6	0.026588839	1.467126147	1.249582683	1.722542381	2.86E-06
ACD	0.003279812	1.094340458	1.036767855	1.155110117	0.001077509
MARCKSL1	0.000159208	1.005345201	1.002374483	1.008324723	0.000414404
LMNB2	0.013802463	1.037699744	1.021032651	1.054638908	7.48E-06
PAQR4	0.011636826	1.086738787	1.041060203	1.13442161	0.000146694
CCT5	0.000133592	1.030876349	1.020934917	1.040914586	7.72E-10
KIF2C	1.38E-05	1.107275694	1.072814998	1.142843327	2.67E-10
BIRC5	9.54E-06	1.027031616	1.014047834	1.04018164	3.97E-05
GTSE1	0.017160772	1.191137268	1.110985705	1.27707133	8.60E-07
FOXM1	0.001604442	1.066053729	1.037722366	1.095158581	3.25E-06
HJURP	0.000318869	1.180711642	1.118778065	1.246073752	1.52E-09
CDK5R1	0.001157314	1.49741103	1.128113729	1.987600839	0.0052017
MZT1	0.001511901	1.137533662	1.064725581	1.215320507	0.00013435
SMYD5	0.000215272	1.099983847	1.056666556	1.145076898	3.34E-06
NABP2	3.74E-05	1.034157787	1.014524341	1.054171186	0.000593731
LYAR	0.018526362	1.115182926	1.064240673	1.168563643	4.88E-06
FANCI	0.001031549	1.159266546	1.066059583	1.260622714	0.000548688
TFAP4	0.020848201	1.764460215	1.378302614	2.258807188	6.60E-06
PPIH	0.000255279	1.059121743	1.031028978	1.087979961	2.82E-05
BCORL1	0.031460946	1.236606298	1.129318945	1.354086145	4.51E-06
PLP2	0.034357301	1.004745787	1.001484271	1.008017926	0.004316838
MARS	0.00155043	1.071791759	1.040226615	1.104314731	5.47E-06
UBE2T	0.014249981	1.04582048	1.025593277	1.066446612	6.92E-06
ASPM	0.000749818	1.090298989	1.031680055	1.152248587	0.002168744
RAD51D	0.003940591	1.746073793	1.266485861	2.407270213	0.000669238
IQGAP3	0.000193732	1.142824474	1.082284945	1.206750389	1.53E-06
TRIP13	4.19E-06	1.142197446	1.090903993	1.195902678	1.42E-08
CDC25A	0.001638667	1.237705195	1.116442378	1.372139019	5.04E-05
CHORDC1	0.000400945	1.611508688	1.365681151	1.901586068	1.60E-08
PITX1	0.042116827	1.075127458	1.021976765	1.131042398	0.005104966
C12orf73	0.029557536	1.190551781	1.03418854	1.370556226	0.015185633
KIF15	0.000879984	1.378199987	1.190204379	1.595889947	1.81E-05
BUB1	0.000605378	1.255893041	1.15065306	1.370758386	3.35E-07
NCAPD2	0.012777812	1.088866239	1.058900268	1.119680222	2.24E-09
TRMU	0.000156058	1.129605193	1.0442227	1.221969118	0.002373065
CENPH	0.000435538	1.176370205	1.081529577	1.27952752	0.000152192
ZNF239	0.002211385	1.346276706	1.210631464	1.497120323	4.08E-08
WDR77	0.01800128	1.119837771	1.077588275	1.163743762	8.01E-09
MYBL2	0.001799532	1.020647865	1.011257243	1.030125689	1.47E-05
POC1A	0.002256702	1.046333535	1.002298575	1.092303127	0.038958665
GLMN	0.002535705	1.593056057	1.364818929	1.859461022	3.59E-09
RUSC1	0.022529337	1.10651152	1.057347415	1.157961637	1.27E-05
YBX1	2.01E-06	1.005985892	1.004265347	1.007709385	8.29E-12
SLC2A1	0.001026177	1.060677084	1.033841048	1.088209719	6.63E-06
H2AFZ	0.000512136	1.010088432	1.005169378	1.015031558	5.58E-05
HMMR	1.91E-05	1.149558477	1.092468628	1.209631706	8.19E-08
DKC1	0.042647175	1.070975376	1.042243769	1.100499028	7.73E-07
CNTNAP1	0.022976902	1.144993239	1.049321893	1.249387368	0.002354761
BAK1	0.008109046	1.045515643	1.017216904	1.074601647	0.001476509
CIP2A	0.015621617	1.496902371	1.312645916	1.707022953	1.75E-09
DHX37	0.000351377	1.223147301	1.122995365	1.332231073	3.81E-06
NDC1	6.89E-06	1.178222207	1.114058175	1.246081759	9.45E-09
GARS	0.001493163	1.028189835	1.015956596	1.040570376	5.31E-06
FAM136A	0.015102078	1.066582831	1.039464357	1.094408796	9.32E-07
CBX2	0.001216251	1.204889101	1.12711822	1.288026154	4.37E-08
DNMT1	0.018404652	1.072236614	1.03472822	1.11110467	0.000123506
ZWINT	0.000121916	1.050433732	1.030298045	1.070962942	6.28E-07
SGO1	7.83E-05	1.42148099	1.223937759	1.650907647	4.09E-06
GINS4	0.018562973	1.26699049	1.048359208	1.531216486	0.014340147
DHX34	0.006541613	1.162683362	1.09508932	1.234449625	8.12E-07
CDC20	7.19E-06	1.024872506	1.016463812	1.033350761	5.07E-09
CDK16	0.00015153	1.048399882	1.02041548	1.077151742	0.000616996
ESPL1	0.003214046	1.230711247	1.118648896	1.353999614	2.03E-05
RNASEH2A	0.011640063	1.02984811	1.012017198	1.047993188	0.000965246
FBXO5	0.003683616	1.380907711	1.224407797	1.557410947	1.45E-07
FEN1	0.01656032	1.02822202	1.012333516	1.044359893	0.000460534
NPM1	0.00046534	1.007014756	1.004136847	1.009900913	1.69E-06
CCNF	0.000726785	1.355475757	1.204894096	1.524876364	4.14E-07
NUF2	0.000109112	1.11529648	1.065273549	1.16766838	3.15E-06
CERS5	0.000478881	1.168044864	1.053801604	1.294673305	0.003097846
CCDC77	0.009594849	1.607525135	1.37495216	1.879437797	2.63E-09
GPSM2	6.67E-05	1.604459186	1.341670713	1.918719142	2.21E-07
OTUD3	0.008477615	1.644943655	1.135410308	2.383138156	0.008503765
MMP1	0.001292854	1.062883524	1.032557084	1.094100659	3.64E-05
DTL	0.003650821	1.066774783	1.015967414	1.120122971	0.00942561
ITGB3BP	0.023429711	1.400864402	1.199712455	1.635742852	2.02E-05
XRCC3	0.002070677	1.537923474	1.262153549	1.873946807	1.96E-05
MAD2L1	0.001580074	1.222570427	1.112307598	1.343763588	3.09E-05
MBOAT7	0.001026192	1.059388446	1.030918535	1.088644584	3.31E-05
PLCB1	0.024341862	1.288078892	1.101194015	1.506680213	0.0015497
CENPL	7.04E-05	1.428098242	1.238141124	1.647198812	9.92E-07
SAPCD2	0.036104796	1.217220004	1.132983771	1.307719118	7.78E-08
BEND3	0.010672772	2.02430051	1.546859785	2.649104071	2.77E-07
